# Supplementary material for: Transcriptome profiling of Gossypium barbadense inoculated with Verticillium dahliae provides a resource for cotton improvement
Source: BMC Genomics. 2013 Sep 22;14:637. doi: 10.1186/1471-2164-14-637 (PMC3849602; doi:10.1186/1471-2164-14-637)
Supplement: Additional file 4: Table S3 — The most frequent sequences in our cDNA library. [file 1471-2164-14-637-S4.xls]

## Sheet: TableS15
	TF family			G. hirsutum		Vitis vinifera		Brachypodium distachyon		Oryza sativa subsp. Indica		Zea mays		Arabidopsis thaliana		Populus trichocarpa
		Total of Unigenes	%	count	%	count	%	count	%	count	%	count	%	count	%	count	%
	AP2	26	0.57	8	0.7	33	1.4	30	1.8	27	1.4	46	1.4	25	1.2	30	1.2
	ARF	157	3.18	7	0.6	34	1.4	35	2.1	24	1.2	65	1.9	32	1.6	47	1.8
	ARR-B	21	0.43	2	0.2	23	0.9	10	0.6	9	0.5	12	0.4	16	0.8	21	0.8
	B3	94	1.9	23	2.1	46	1.9	46	2.7	55	2.8	71	2.1	71	3.5	116	4.5
	BBR/BPC	11	0.22	6	0.5	10	0.4	3	0.2	3	0.2	6	0.2	11	0.5	16	0.6
	BES1	14	0.28	7	0.6	9	0.4	5	0.3	5	0.3	13	0.4	8	0.4	14	0.5
	bHLH	331	6.7	92	8.3	222	9.1	159	9.4	178	9.2	332	9.9	194	9.6	226	8.7
	bZIP	271	5.48	71	6.4	89	3.7	102	6	99	5.1	216	6.4	101	5	106	4.1
	C2H2	218	4.41	56	5	130	5.3	79	4.7	91	4.7	151	4.5	104	5.2	115	4.4
	C3H	265	5.36	44	4	68	2.8	44	2.6	50	2.6	103	3.1	56	2.8	69	2.7
	CAMTA	17	0.34	2	0.2	8	0.3	9	0.5	8	0.4	9	0.3	7	0.3	9	0.3
	CO-like	17	0.34	4	0.4	24	1	15	0.9	11	0.6	24	0.7	19	0.9	16	0.6
	CPP	30	0.61	2	0.2	11	0.5	11	0.7	12	0.6	18	0.5	10	0.5	13	0.5
	DBB	20	0.4	12	1.1	10	0.4	10	0.6	11	0.6	19	0.6	12	0.6	16	0.6
	Dof	169	3.42	22	2	44	1.8	27	1.6	30	1.5	67	2	43	2.1	48	1.9
	E2F/DP	7	0.14	3	0.3	13	0.5	7	0.4	9	0.5	24	0.7	12	0.6	10	0.4
	EIL	11	0.22	10	0.9	8	0.3	7	0.4	8	0.4	13	0.4	6	0.3	8	0.3
	ERF	270	5.46	112	10.1	190	7.8	114	6.8	143	7.4	242	7.2	132	6.5	176	6.8
	FAR1	56	1.13	7	0.6	92	3.8	64	3.8	71	3.7	7	0.2	20	1	54	2.1
	G2-like	440	8.91	31	2.8	70	2.9	59	3.5	56	2.9	98	2.9	55	2.7	74	2.9
	GATA	49	0.99	24	2.2	33	1.4	30	1.8	32	1.7	58	1.7	31	1.5	46	1.8
	GeBP	29	0.59	5	0.5	7	0.3	15	0.9	9	0.5	33	1	23	1.1	8	0.3
	GRAS	84	1.7	46	4.1	85	3.5	46	2.7	64	3.3	101	3	36	1.8	104	4
	GRF	6	0.12	13	1.2	18	0.7	7	0.4	13	0.7	40	1.2	9	0.4	19	0.7
	HB-other	50	0.98	15	1.4	17	0.7	15	0.9	15	0.8	26	0.8	8	0.4	15	0.6
	HB-PHD	2	0.04	0	0	2	0.1	4	0.2	1	0.1	7	0.2	2	0.1	4	0.2
	HD-ZIP	51	1.03	40	3.6	65	2.7	45	2.7	46	2.4	105	3.1	56	2.8	67	2.6
	HRT-like	5	0.1	0	0	2	0.1	1	0.1	1	0.1	3	0.1	2	0.1	1	0
	HSF	31	0.63	17	1.5	26	1.1	25	1.5	31	1.6	54	1.6	25	1.2	31	1.2
	LBD	48	0.97	14	1.3	68	2.8	25	1.5	42	2.2	60	1.8	43	2.1	59	2.3
	LFY	9	0.18	0	0	2	0.1	1	0.1	2	0.1	4	0.1	1	0	1	0
	LSD	5	0.1	0	0	5	0.2	12	0.7	5	0.3	18	0.5	6	0.3	6	0.2
	MIKC	31	0.63	21	1.9	58	2.4	54	3.2	36	1.9	80	2.4	66	3.3	36	1.4
	M-type	50	1.01	2	0.2	60	2.5	23	1.4	36	1.9	46	1.4	73	3.6	72	2.8
	MYB	372	7.53	75	6.8	201	8.3	74	4.4	124	6.4	216	6.4	159	7.9	212	8.2
	MYB_related	321	6.5	59	5.3	114	4.7	84	5	94	4.9	160	4.8	85	4.2	104	4
	NAC	527	10.67	50	4.5	142	5.8	100	5.9	163	8.4	190	5.7	135	6.7	182	7
	NF-X1	11	0.22	0	0	3	0.1	2	0.1	2	0.1	3	0.1	2	0.1	3	0.1
	NF-YA	19	0.38	5	0.5	12	0.5	13	0.8	12	0.6	30	0.9	15	0.7	20	0.8
	NF-YB	12	0.24	10	0.9	27	1.1	18	1.1	14	0.7	31	0.9	19	0.9	22	0.9
	NF-YC	32	0.65	11	1	14	0.6	15	0.9	15	0.8	22	0.7	15	0.7	16	0.6
	Nin-like	42	0.85	7	0.6	15	0.6	16	0.9	13	0.7	27	0.8	14	0.7	20	0.8
	NZZ/SPL	0	0	0	0	3	0.1	0	0	0	0	0	0	1	0	2	0.1
	RAV	5	0.1	1	0.1	7	0.3	4	0.2	4	0.2	4	0.1	6	0.3	4	0.2
	S1Fa-like	28	0.57	2	0.2	2	0.1	1	0.1	3	0.2	4	0.1	4	0.2	2	0.1
	SAP	0	0	0	0	2	0.1	0	0	0	0	0	0	1	0	1	0
	SBP	31	0.63	13	1.2	32	1.3	18	1.1	20	1	54	1.6	18	0.9	32	1.2
	SRS	17	0.34	4	0.4	9	0.4	5	0.3	5	0.3	12	0.4	12	0.6	11	0.4
	STAT	13	0.26	0	0	2	0.1	2	0.1	1	0.1	2	0.1	2	0.1	3	0.1
	TALE	38	0.77	14	1.3	29	1.2	29	1.7	28	1.4	47	1.4	23	1.1	35	1.4
	TCP	42	0.85	23	2.1	33	1.4	21	1.2	23	1.2	54	1.6	28	1.4	33	1.3
	Trihelix	76	1.54	33	3	46	1.9	25	1.5	25	1.3	41	1.2	26	1.3	46	1.8
	VOZ	4	0.08	5	0.5	3	0.1	2	0.1	2	0.1	7	0.2	2	0.1	4	0.2
	Whirly	4	0.08	1	0.1	3	0.1	2	0.1	2	0.1	6	0.2	4	0.2	4	0.2
	WOX	5	0.1	6	0.5	23	0.9	9	0.5	12	0.6	27	0.8	17	0.8	20	0.8
	WRKY	225	4.55	55	5	98	4	78	4.6	116	6	180	5.4	89	4.4	119	4.6
	YABBY	4	0.08	4	0.4	10	0.4	15	0.9	10	0.5	28	0.8	7	0.3	13	0.5
	ZF-HD	4	0.08	15	1.4	24	1	15	0.9	15	0.8	39	1.2	17	0.8	24	0.9
	Sum	4727		1111		2436		1687		1936		3355		2016		2585
	*The percent is the proportion of the total TF sequences of specific species in PlantTFDB 2.0.
