# Supplementary material for: Transcriptome profiling of Gossypium barbadense inoculated with Verticillium dahliae provides a resource for cotton improvement
Source: BMC Genomics. 2013 Sep 22;14:637. doi: 10.1186/1471-2164-14-637 (PMC3849602; doi:10.1186/1471-2164-14-637)
Supplement: Additional file 5: Table S4 — Number of dinucleotide, trinucleotide and tetranucleotide repeats. [file 1471-2164-14-637-S5.xls]

## Sheet: Sheet1
Seq	SSR_num	Motif_len	Motif	Repeats	Start	End
09253569(881-D12)Screening-F_937	1	2	ac	20	4	43
08124231(60-D13)SCREENING-F_934	1	2	ac	10	754	773
08025023(17-D8)SCREENING-F_933	1	2	ac	10	25	44
07223346(395-G1)SCREENING-F_933	1	2	ac	11	1	22
09264288(903-A12)Screening-F_934	1	2	ac	11	62	83
09203745(771-D9)Screening-F_931	1	2	ac	11	358	379
09213465(787-H10)Screening-F_931	1	2	ac	14	4	31
07052651(725)SCVEENING-F_906	1	2	ac	14	46	73
09232989(835-D9)SCREENING-F_935	1	2	ac	12	13	36
07242506(376-C1)SCREENING-F_881	1	2	ac	11	355	376
08044491(25-L21)SCREENING-F_928	1	2	ac	11	58	79
09204489(779-D6)Screening-F_929	1	2	ag	14	157	184
07302083(1-P21)SCREENING-F_935	1	2	ag	9	63	80
08014909(13-P1)SCREENING-F_764	1	2	ag	10	27	46
08084123(44-D10)SCREENING-F_932	1	2	ag	9	63	80
09124053(73-H12)Screening-F_931	1	2	ag	10	57	76
09232624(831-A11)SCREENING-F_935	1	2	ag	10	216	235
08062471(32-K19)SCREENING-F_907	1	2	ag	10	62	81
09214811(801-F10)Screening-F_932	1	2	ag	9	219	236
09112839(68-C9)Screening-F_927	1	2	ag	16	251	282
09245355(870-F10)Screening-F_806	1	2	ag	9	62	79
08093620(47-J6)SCREENING-F_455	1	2	ag	9	218	235
09102457(62-G22)Screening-F_933	1	2	ag	10	59	78
07205396(315-D11)SCREENING-F_766	1	2	ag	9	48	65
08094563(50-K4)SCREENING-F_930	1	2	ag	9	12	29
07242801(379-D2)SCREENING-F_877	1	2	ag	10	54	73
09254397(890-H8)Screening-F_930	1	2	ag	21	69	110
09112503(67-C15)Screening-F_933	1	2	ag	15	317	346
08073290(37-E1)SCREENING-F_933	1	2	ag	18	59	94
09214690(800-G7)Screening-F_933	1	2	ag	16	206	237
08093232(46-B5)SCREENING-F_933	1	2	ag	10	61	80
08084178(44-F17)SCREENING-F_933	1	2	ag	14	318	345
08014408(12-I10)SCREENING-F_931	1	2	ag	18	38	73
08024610(16-N5)SCREENING-F_850	1	2	ag	10	57	76
09162363(679-B10)SCREENING-F_788	1	2	ag	10	61	80
08024349(15-H20)SCREENING-F_934	1	2	ag	9	66	83
07223996(368-E10)SCREENING-F_475	1	2	ag	9	193	210
09113391(69-D6)Screening-F_900	1	2	ag	10	59	78
09224018(821-G11)Screening-F_927	1	2	ag	20	69	108
09124677(75-G18)Screening-F_875	1	2	ag	9	59	76
08024182(15-E23)SCREENING-F_935	1	2	ag	9	14	31
09203731(771-B7)Screening-F_849	1	2	ag	9	63	80
08123858(59-N15)SCREENING-F_871	1	2	ag	9	59	76
08113443(53-C22)SCREENING-F_879	1	2	ag	9	66	83
07205531(317-E4)SCREENING-F_930	1	2	ag	31	309	370
08082718(41-M3)SCREENING-F_455	1	2	ag	9	218	235
09253866(885-C1)Screening-F_871	1	2	ag	10	59	78
09184307(729-F6)SCREENING-F_932	1	2	ag	9	63	80
09213549(788-D8)Screening-F_929	1	2	ag	10	59	78
09123860(73-I12)Screening-F_932	1	2	ag	10	57	76
09102999(63-L18)Screening-F_930	1	2	ag	10	222	241
07204737(309-G1)SCREENING-F_770	1	2	ag	10	58	77
09124370(74-N4)Screening-F_935	1	2	ag	11	126	147
09162464(680-E11)SCREENING-F_934	1	2	at	9	358	375
09193388(736-E12)SCREENINIG-F_402	1	2	at	10	305	324
07252226(352-C4)SCREENING-F_879	1	2	at	10	801	820
09195190(755-C9)SCREENING-F_932	1	2	at	10	803	822
08083381(42-P14)SCREENING-F_711	1	2	at	9	465	482
09134614(80-E10)Screening-F_932	1	2	at	11	81	102
08084394(45-E20)SCREENING-F_144	1	2	at	9	38	55
09243791(854-B6)Screening-F_845	1	2	at	9	193	210
08114060(55-A3)SCREENING-F_597	1	2	at	9	346	363
08114068(55-A4)SCREENING-F_597	1	2	at	9	346	363
08114076(55-A5)SCREENING-F_597	1	2	at	9	346	363
G06271128(1439)SCVeening-F_928	1	2	at	12	797	820
08024810(17-M6)SCREENING-F_931	1	2	at	10	828	847
09204521(779-D10)Screening-F_934	1	2	at	9	167	184
07204838(310-B1)SCREENING-F_931	1	2	ca	10	219	238
07204281(304-G4)SCREENING-F_928	2	2	ca	16	41	72
09162670(683-G1)SCREENING-F_934	2	2	ca	10	137	156
09254732(894-A1)Screening-F_687	1	2	ca	10	15	34
08042726(21-E16)SCREENING-F_973	2	2	ca	9	73	90
07313642(7-K19)SCREENING-F_936	2	2	ca	16	39	70
08123593(59-O6)SCREENING-F_932	2	2	ca	10	136	155
08014677(12-P20)SCREENING-F_1084	2	2	ca	10	160	179
09222923(810-F6)Screening-F_963	1	2	ca	14	26	53
09103683(65-D7)Screening-F_931	2	2	ca	10	138	157
07053129(950)SCVEENING-F_927	2	2	ca	10	38	57
09204137(775-D10)Screening-F_932	2	2	ca	10	161	180
09204573(780-H5)Screening-F_930	1	2	ct	9	17	34
07180334(363-64)SCVEENING-F_319	1	2	ct	21	39	80
07243734(388-G11)SCREENING-F_883	1	2	ct	9	12	29
09254318(889-G10)Screening-F_935	1	2	ct	9	20	37
09162397(680-H3)SCREENING-F_933	1	2	ct	9	236	253
08025614(19-E10)SCREENING-F_934	1	2	ct	17	112	145
09172681(706-H4)SCREENING-F_724	1	2	ct	22	47	90
09224059(822-F4)Screening-F_931	1	2	ct	14	101	128
07180334(363-64)SCVEENING-F_1138	1	2	ct	21	43	84
07301756(1-M4)SCREENING-F_935	1	2	ct	9	237	254
07204281(304-G4)SCREENING-F_928	1	2	ct	17	7	40
07313797(7-F14)SCREENING-F_934	1	2	ct	10	824	843
09203707(771-B4)Screening-F_933	1	2	ct	9	47	64
09162670(683-G1)SCREENING-F_934	1	2	ct	12	113	136
09193704(740-A3)SCREENINIG-F_912	1	2	ct	9	236	253
09124130(73-N22)Screening-F_931	1	2	ct	9	10	27
08084530(45-F13)SCREENING-F_929	1	2	ct	9	39	56
08042726(21-E16)SCREENING-F_973	1	2	ct	17	39	72
07314050(8-K22)SCREENING-F_656	1	2	ct	9	59	76
09163062(687-G2)SCREENING-F_933	1	2	ct	10	57	76
07313642(7-K19)SCREENING-F_936	1	2	ct	16	7	38
09244421(861-D1)Screening-F_909	1	2	ct	9	73	90
08082753(41-G7)SCREENING-F_931	1	2	ct	16	47	78
08122533(56-G17)SCREENING-F_932	1	2	ct	9	5	22
09173278(712-C6)SCREENING-F_842	1	2	ct	9	46	63
09183102(716-C11)SCREENING-F_845	1	2	ct	9	22	39
07313848(7-P21)SCREENING-F_934	1	2	ct	9	5	22
08043252(22-J10)SCREENING-F_933	1	2	ct	9	10	27
08123593(59-O6)SCREENING-F_932	1	2	ct	11	114	135
09124385(74-P6)Screening-F_929	1	2	ct	12	40	63
08014677(12-P20)SCREENING-F_1084	1	2	ct	12	136	159
08024593(16-P3)SCREENING-F_933	1	2	ct	9	82	99
07312443(4-I13)SCREENING-F_594	1	2	ct	9	59	76
07222366(344-C10)SCREENING-F_937	1	2	ct	13	772	797
09245135(868-B6)Screening-F_931	1	2	ct	9	10	27
08094691(50-K20)SCREENING-F_932	1	2	ct	19	24	61
09184406(730-C6)SCREENING-F_399	1	2	ct	11	44	65
09103571(65-C17)Screening-F_931	1	2	ct	11	18	39
09102777(63-G14)Screening-F_929	1	2	ct	21	58	99
09243510(851-C7)Screening-F_680	1	2	ct	9	476	493
09253754(883-C11)Screening-F_935	1	2	ct	9	16	33
08024803(17-K5)SCREENING-F_908	1	2	ct	11	78	99
07252129(351-D4)SCREENING-F_799	1	2	ct	9	43	60
09214382(797-C4)Screening-F_937	1	2	ct	9	16	33
08113358(53-M12)SCREENING-F_933	1	2	ct	10	5	24
08026281(20-P22)SCREENING-F_450	1	2	ct	9	15	32
07312490(4-K19)SCREENING-F_571	1	2	ct	19	21	58
09214116(794-E7)Screening-F_824	1	2	ct	15	45	74
09204073(775-D2)Screening-F_808	1	2	ct	9	17	34
08043826(24-M10)SCREENING-F_642	1	2	ct	14	18	45
08052460(29-O20)SCREENING-F_942	1	2	ct	10	91	110
08014349(12-O3)SCREENING-F_921	1	2	ct	9	16	33
09173107(710-F9)SCREENING-F_724	1	2	ct	22	47	90
08015169(14-G9)SCREENING-F_822	1	2	ct	14	20	47
09103519(65-K11)Screening-F_933	1	2	ct	9	16	33
09103683(65-D7)Screening-F_931	1	2	ct	12	114	137
08083355(42-D10)SCREENING-F_930	1	2	ct	9	8	25
08094779(50-L7)SCREENING-F_958	1	2	ct	19	52	89
09113803(70-L10)Screening-F_928	1	2	ct	9	54	71
09223100(812-E4)Screening-F_935	1	2	ct	15	75	104
09255319(900-F3)Screening-F_929	1	2	ct	10	151	170
07213043(321-F6)SCREENING-F_928	1	2	ct	9	43	60
07053129(950)SCVEENING-F_927	1	2	ct	12	14	37
08094098(48-N18)SCREENING-F_677	1	2	ct	9	34	51
09233250(838-G6)SCREENING-F_932	1	2	ct	10	57	76
09254396(890-A7)Screening-F_931	1	2	ct	19	41	78
09103458(65-E3)Screening-F_932	1	2	ct	18	76	111
07052675(752)SCVEENING-F_887	1	2	ct	9	232	249
08025201(18-O7)SCREENING-F_934	1	2	ct	10	108	127
09171634(695-G5)SCREENING-F_929	1	2	ct	23	39	84
08025893(19-H21)SCREENING-F_424	1	2	ct	9	55	72
09113363(69-L3)Screening-F_924	1	2	ct	10	16	35
09124055(73-D12)Screening-F_935	1	2	ct	9	10	27
09222987(811-F2)Screening-F_935	1	2	ct	9	11	28
08013199(9-K3)SCREENING-F_535	1	2	ct	23	39	84
09243855(855-B2)Screening-F_934	1	2	ct	14	34	61
09204137(775-D10)Screening-F_932	1	2	ct	12	137	160
08114266(55-F5)SCREENING-F_935	1	2	ct	9	85	102
08013375(9-L1)SCREENING-F_891	1	2	ga	21	673	714
08094463(49-D15)SCREENING-F_469	1	2	ga	18	102	137
09162254(678-G9)SCREENING-F_921	1	2	ga	12	669	692
09123300(71-J14)Screening-F_935	1	2	ga	20	1	40
07222098(342-G1)SCREENING-F_895	1	2	ga	10	3	22
09244662(863-C7)Screening-F_934	1	2	ga	10	102	121
09214998(803-C9)Screening-F_932	1	2	ga	12	47	70
09245564(872-E12)Screening-F_933	1	2	ga	16	76	107
07053058(905)SCVEENING-F_931	1	2	ga	9	538	555
08093232(46-B5)SCREENING-F_933	2	2	ga	9	85	102
09163098(687-C6)SCREENING-F_932	1	2	ga	9	15	32
09142960(81-I8)Screening-F_555	1	2	ga	18	32	67
08025638(19-E13)SCREENING-F_836	1	2	ga	10	79	98
09254505(891-D9)Screening-F_937	1	2	ga	18	15	50
08025350(18-F1)SCREENING-F_643	1	2	ga	11	181	202
09203458(768-C9)Screening-F_931	1	2	ga	9	7	24
07052493(554)SCVEENING-F_930	1	2	ga	9	45	62
07312039(3-A10)SCREENING-F_932	1	2	ga	9	6	23
09245439(871-B8)Screening-F_695	1	2	ga	20	224	263
09265333(914-D11)Screening-F_603	1	2	ga	9	1	18
09255054(897-G6)Screening-F_934	1	2	ga	9	31	48
07214260(334-E2)SCREENING-F_669	1	2	ga	11	560	581
08043971(24-L4)SCREENING-F_854	1	2	ga	9	1	18
08114167(55-K17)SCREENING-F_930	1	2	ga	18	224	259
09194941(753-D2)SCREENINIG-F_959	1	2	gt	14	634	661
09123965(73-H1)Screening-F_616	1	2	gt	10	457	476
09183222(718-C2)SCREENING-F_542	1	2	gt	9	314	331
09112103(66-C13)Screening-F_615	1	2	gt	10	457	476
08114114(55-E10)SCREENING-F_799	1	2	gt	9	597	614
09204123(775-B8)Screening-F_761	1	2	gt	9	108	125
09163664(693-E5)SCREENING-F_688	1	2	ta	9	498	515
09194348(746-E12)SCREENINIG-F_932	1	2	ta	9	802	819
09103159(64-K14)Screening-F_931	1	2	ta	9	804	821
09232787(833-F8)SCREENING-F_932	1	2	ta	9	743	760
09214975(803-B6)Screening-F_933	1	2	ta	9	799	816
07214591(337-B7)SCREENING-F_927	1	2	ta	9	160	177
07223712(365-A10)SCREENING-F_927	1	2	ta	9	738	755
09134166(79-E2)Screening-F_680	1	2	ta	9	600	617
09112712(67-B17)Screening-F_519	1	2	ta	10	313	332
09103504(65-I9)Screening-F_487	1	2	ta	9	300	317
08043577(23-P3)SCREENING-F_931	1	2	ta	9	649	666
09163113(687-D8)SCREENING-F_933	1	2	ta	9	742	759
09223901(820-D8)Screening-F_938	1	2	ta	9	742	759
08043721(23-P21)SCREENING-F_446	1	2	ta	9	300	317
08062146(31-F2)SCREENING-F_903	1	2	ta	10	693	712
09253545(881-D9)Screening-F_935	1	2	ta	10	100	119
09265110(912-C7)Screening-F_931	1	2	ta	9	667	684
09203977(774-D2)Screening-F_933	1	2	ta	9	649	666
09253619(882-B6)Screening-F_728	1	2	ta	9	561	578
09134635(80-K13)Screening-F_815	1	2	ta	9	592	609
07312461(4-E15)SCREENING-F_904	1	2	ta	9	631	648
07242855(379-F9)SCREENING-F_878	1	2	ta	11	801	822
09264541(906-D8)Screening-F_338	1	2	ta	9	152	169
09113291(69-K18)Screening-F_929	1	2	ta	9	771	788
07213400(325-A2)SCREENING-F_793	1	2	ta	10	582	601
09253534(881-G8)Screening-F_874	1	2	ta	9	741	758
09233823(844-B5)SCREENING-F_934	1	2	ta	9	291	308
07214626(337-G12)SCREENING-F_932	1	2	ta	9	738	755
09171789(696-D12)SCREENING-F_929	1	2	ta	9	742	759
09245034(867-G6)Screening-F_691	1	2	ta	9	503	520
09204891(783-B8)Screening-F_931	1	2	ta	11	454	475
09214112(794-A6)Screening-F_930	1	2	tc	14	16	43
07214062(332-C1)SCREENING-F_935	1	2	tc	9	23	40
09253454(880-G10)Screening-F_932	1	2	tc	12	24	47
08014970(13-F8)SCREENING-F_770	1	2	tc	23	14	59
08083123(42-C5)SCREENING-F_926	1	2	tc	20	29	68
08083990(44-M18)SCREENING-F_928	1	2	tc	24	42	89
07302205(2-K12)SCREENING-F_391	1	2	tc	10	130	149
09232242(827-G12)SCREENING-F_931	1	2	tc	14	124	151
09243143(847-B9)Screening-F_937	1	2	tc	12	31	54
07312925(5-F1)SCREENING-F_933	1	2	tc	10	36	55
07312925(5-F1)SCREENING-F_933	2	2	tc	12	107	130
09172032(699-A6)SCREENING-F_801	1	2	tc	10	45	64
09265086(912-C4)Screening-F_881	1	2	tc	18	11	46
09203405(768-H3)Screening-F_928	1	2	tc	9	34	51
07242087(371-F9)SCREENING-F_882	1	2	tc	14	118	145
09214900(802-E9)Screening-F_739	1	2	tc	17	33	66
07213184(322-A11)SCREENING-F_928	1	2	tc	12	39	62
09172824(707-A9)SCREENING-F_774	1	2	tc	10	18	37
08123309(58-G18)SCREENING-F_925	1	2	tc	10	24	43
09195122(755-G1)SCREENING-F_929	1	2	tc	15	17	46
07193407(301-A04)SCVEENING-F_931	1	2	tc	9	31	48
09223190(813-C3)Screening-F_933	1	2	tc	15	34	63
09195888(762-A12)SCREENINIG-F_711	1	2	tc	9	7	24
08013468(9-B12)SCREENING-F_732	1	2	tc	9	30	47
09162759(683-F12)SCREENING-F_936	1	2	tc	13	48	73
09102582(62-N14)Screening-F_931	1	2	tc	9	94	111
09223232(813-A8)Screening-F_936	1	2	tc	9	10	27
08094341(49-G24)SCREENING-F_705	1	2	tc	9	94	111
07243871(390-F4)SCREENING-F_881	1	2	tc	13	47	72
09222498(806-G1)Screening-F_930	1	2	tc	13	43	68
09163524(691-A11)SCREENING-F_933	1	2	tc	15	16	45
07214081(332-H4)SCREENING-F_931	1	2	tc	11	99	120
09254050(886-C12)Screening-F_887	1	2	tc	9	13	30
08063611(35-C17)SCREENING-F_356	1	2	tc	10	109	128
09264886(910-C3)Screening-F_931	1	2	tc	9	36	53
09264886(910-C3)Screening-F_931	2	2	tc	12	105	128
08074528(40-I12)SCREENING-F_932	1	2	tc	10	119	138
09183229(718-D3)SCREENING-F_875	1	2	tc	24	51	98
07205392(315-H11)SCREENING-F_927	1	2	tc	14	18	45
07313036(5-H15)SCREENING-F_932	1	2	tc	12	51	74
08052814(30-K16)SCREENING-F_975	1	2	tc	23	93	138
08013651(10-C11)SCREENING-F_934	1	2	tc	13	45	70
07312381(4-E5)SCREENING-F_931	1	2	tc	13	44	69
08113977(54-H17)SCREENING-F_934	1	2	tc	9	62	79
08014915(13-D1)SCREENING-F_934	1	2	tc	14	22	49
09134003(78-L6)Screening-F_920	1	2	tc	13	51	76
09134841(80-P15)Screening-F_932	1	2	tc	13	47	72
07214097(332-H6)SCREENING-F_928	1	2	tc	13	39	64
09134142(78-F23)Screening-F_932	1	2	tc	12	46	69
07242302(373-G12)SCREENING-F_879	1	2	tc	14	98	125
08063611(35-C17)SCREENING-F_355	1	2	tc	10	108	127
07213473(325-H12)SCREENING-F_718	1	2	tc	10	97	116
09134051(78-L12)Screening-F_932	1	2	tc	23	51	96
08123837(59-H12)SCREENING-F_933	1	2	tc	10	30	49
08051665(27-E16)SCREENING-F_928	1	2	tc	10	677	696
09223220(813-E7)Screening-F_650	1	2	tc	10	65	84
07204622(307-B10)SCREENING-F_932	1	2	tc	14	24	51
09113650(70-M15)Screening-F_952	1	2	tc	9	56	73
09253467(880-B11)Screening-F_678	1	2	tc	13	43	68
09102720(63-I7)Screening-F_928	1	2	tc	15	71	100
07222552(346-A9)SCREENING-F_936	1	2	tc	24	47	94
08074069(39-O3)SCREENING-F_933	1	2	tc	10	757	776
08014948(13-B5)SCREENING-F_928	1	2	tc	23	50	95
09245125(868-D5)Screening-F_933	1	2	tc	16	10	41
09255091(897-B10)Screening-F_909	1	2	tc	24	45	92
09162198(678-G2)SCREENING-F_933	1	2	tc	20	11	50
07313723(7-J5)SCREENING-F_711	1	2	tc	11	96	117
09233466(840-G9)SCREENING-F_930	1	2	tc	11	50	71
09133834(78-M9)Screening-F_930	1	2	tc	13	51	76
09162272(678-E11)SCREENING-F_930	1	2	tc	20	11	50
09134603(80-K9)Screening-F_931	1	2	tc	13	45	70
09203800(772-E4)Screening-F_930	1	2	tc	22	19	62
07214024(331-A8)SCREENING-F_927	1	2	tc	24	47	94
09113482(69-N18)Screening-F_932	1	2	tc	13	137	162
08063300(34-B2)SCREENING-F_924	1	2	tc	14	47	74
08113341(53-O10)SCREENING-F_934	1	2	tc	13	25	50
07052667(743)SCVEENING-F_928	1	2	tc	23	39	84
08014950(13-N6)SCREENING-F_929	1	2	tc	16	31	62
09112082(66-M11)Screening-F_920	1	2	tc	10	60	79
07302205(2-K12)SCREENING-F_390	1	2	tc	10	130	149
07242224(373-E2)SCREENING-F_727	1	2	tc	20	70	109
07242893(380-H2)SCREENING-F_879	1	2	tc	24	47	94
09162424(680-E6)SCREENING-F_930	1	2	tc	10	32	51
09194596(749-E7)SCREENINIG-F_934	1	2	tc	24	51	98
07313718(7-D4)SCREENING-F_935	1	2	tc	9	54	71
07223019(391-F8)SCREENING-F_933	1	2	tc	15	31	60
07222449(345-H9)SCREENING-F_932	1	2	tc	12	71	94
08074062(39-M2)SCREENING-F_933	1	2	tg	11	786	807
07205314(315-F1)SCREENING-F_915	1	2	tg	11	648	669
09102777(63-G14)Screening-F_929	2	2	tg	12	452	475
09113915(70-L24)Screening-F_881	1	2	tg	10	607	626
08074031(38-L22)SCREENING-F_930	1	2	tg	10	31	50
07052540(605)SCVEENING-F_932	1	2	tg	10	39	58
09103532(65-A12)Screening-F_930	1	3	aac	6	12	29
09124042(73-N11)Screening-F_931	1	3	aac	6	541	558
08052174(28-L8)SCREENING-F_932	1	3	aac	7	326	346
09183105(716-H12)SCREENING-F_935	1	3	aac	7	317	337
09195868(762-E10)SCREENINIG-F_658	1	3	aac	6	12	29
09112995(68-L5)Screening-F_932	1	3	aac	10	870	899
09113754(70-N4)Screening-F_928	1	3	aac	6	193	210
08025072(17-B14)SCREENING-F_822	1	3	aag	6	59	76
09194479(748-B4)SCREENINIG-F_931	1	3	aag	6	35	52
07214699(338-F9)SCREENING-F_931	1	3	aag	6	31	48
08015098(13-F24)SCREENING-F_928	1	3	aag	6	35	52
07222704(348-A4)SCREENING-F_822	1	3	aag	8	623	646
09264360(904-A9)Screening-F_933	1	3	aag	6	791	808
09243199(848-B4)Screening-F_986	1	3	aag	6	33	50
07242165(372-H7)SCREENING-F_928	1	3	aag	6	31	48
09254560(892-E4)Screening-F_928	1	3	aag	6	35	52
09193763(740-F11)SCREENINIG-F_975	1	3	aag	6	77	94
09254764(894-A5)Screening-F_929	1	3	aag	6	31	48
09103644(65-B2)Screening-F_931	1	3	aag	6	35	52
09193483(737-F12)SCREENINIG-F_933	1	3	aag	6	31	48
09195599(759-B12)SCREENINIG-F_929	1	3	aag	6	35	52
09214371(797-F3)Screening-F_959	1	3	aag	7	58	78
07214265(334-H3)SCREENING-F_739	1	3	aag	7	4	24
09194978(753-G7)SCREENINIG-F_941	1	3	aag	6	33	50
09203985(774-D3)Screening-F_933	1	3	aag	7	709	729
09195416(758-A1)SCREENINIG-F_930	1	3	aag	6	31	48
08025593(19-O8)SCREENING-F_934	1	3	aag	8	146	169
09113409(69-P9)Screening-F_930	1	3	aag	6	200	217
09134191(79-C5)Screening-F_930	1	3	aag	7	387	407
09231994(825-G5)SCREENING-F_932	1	3	aag	6	35	52
08025524(18-J23)SCREENING-F_934	1	3	aag	6	175	192
09194639(749-B12)SCREENINIG-F_931	1	3	aag	6	35	52
09222597(807-D1)Screening-F_935	1	3	aag	6	35	52
07242160(372-E6)SCREENING-F_878	1	3	aag	6	31	48
07205420(316-D2)SCREENING-F_999	1	3	aag	7	259	279
07242157(372-H6)SCREENING-F_930	1	3	aag	6	31	48
08024081(15-O11)SCREENING-F_931	1	3	aag	8	761	784
09124019(73-L8)Screening-F_836	1	3	aag	7	252	272
08083080(41-J24)SCREENING-F_798	1	3	aag	6	35	52
09264026(901-G4)Screening-F_943	1	3	aag	6	35	52
09254611(892-B10)Screening-F_928	1	3	aag	6	30	47
09214956(803-E4)Screening-F_932	1	3	aag	6	610	627
07301816(1-E11)SCREENING-F_937	1	3	aag	6	500	517
07205666(318-F9)SCREENING-F_999	1	3	aag	7	133	153
09162542(681-G9)SCREENING-F_934	1	3	aag	6	31	48
09254194(888-C6)Screening-F_931	1	3	aag	6	35	52
07205119(312-A12)SCREENING-F_928	1	3	aag	6	27	44
08073208(36-J15)SCREENING-F_920	1	3	aag	7	649	669
08063286(34-N1)SCREENING-F_755	1	3	aag	6	206	223
09254337(889-D12)Screening-F_926	1	3	aag	6	34	51
07222320(344-A4)SCREENING-F_935	1	3	aag	6	81	98
07204732(308-D12)SCREENING-F_637	1	3	aag	8	422	445
09214556(799-E2)Screening-F_684	1	3	aag	6	60	77
09264995(911-F5)Screening-F_780	1	3	aag	6	35	52
09183787(724-F1)SCREENING-F_933	1	3	aag	6	35	52
07242973(380-H12)SCREENING-F_879	1	3	aag	6	27	44
07243253(383-H11)SCREENING-F_879	1	3	aag	6	31	48
09144666(673-C5)Screening-F_918	1	3	aag	6	310	327
09214383(797-B4)Screening-F_934	1	3	aag	6	35	52
09102001(61-G13)Screening-F_930	1	3	aag	6	35	52
08122543(56-C18)SCREENING-F_930	1	3	aag	8	699	722
07214680(338-A6)SCREENING-F_932	1	3	aag	6	149	166
09162601(682-D4)SCREENING-F_936	1	3	aag	6	31	48
09223272(814-A1)Screening-F_935	1	3	aag	6	34	51
08094271(49-C15)SCREENING-F_554	1	3	aag	6	53	70
08112846(51-N20)SCREENING-F_716	1	3	aag	6	167	184
07243114(382-C5)SCREENING-F_887	1	3	aag	6	23	40
07214061(332-D1)SCREENING-F_930	1	3	aag	6	188	205
09163811(694-B11)SCREENING-F_1004	1	3	aag	6	35	52
09204121(775-D8)Screening-F_927	1	3	aag	6	31	48
08013802(10-F6)SCREENING-F_797	1	3	aag	6	34	51
09203454(768-G9)Screening-F_789	1	3	aag	6	242	259
08062420(32-A12)SCREENING-F_711	1	3	aag	7	517	537
09203316(767-A3)Screening-F_935	1	3	aag	6	35	52
09232989(835-D9)SCREENING-F_935	2	3	aag	6	58	75
09162941(685-H11)SCREENING-F_935	1	3	aag	6	30	47
09171669(695-D9)SCREENING-F_1045	1	3	aag	7	35	55
08052375(29-I9)SCREENING-F_799	1	3	aag	7	39	59
09183891(725-F2)SCREENING-F_930	1	3	aag	6	35	52
09222429(805-D4)Screening-F_932	1	3	aag	6	35	52
09161999(676-F1)SCREENING-F_932	1	3	aag	6	35	52
07243026(381-C6)SCREENING-F_882	1	3	aag	6	27	44
08043570(23-N2)SCREENING-F_931	1	3	aag	6	620	637
09184787(734-F6)SCREENING-F_932	1	3	aag	7	120	140
07204246(303-B11)SCREENING-F_933	1	3	aag	6	27	44
07214171(333-F3)SCREENING-F_926	1	3	aag	7	245	265
09183540(721-E6)SCREENING-F_926	1	3	aag	6	35	52
09245377(871-H1)Screening-F_934	1	3	aag	6	35	52
09245350(870-C9)Screening-F_508	1	3	aat	8	369	392
08074454(40-M3)SCREENING-F_929	1	3	aat	8	560	583
08122513(56-O15)SCREENING-F_930	1	3	aca	6	777	794
09112994(68-N5)Screening-F_934	1	3	aca	6	883	900
08062405(32-O11)SCREENING-F_924	1	3	aca	6	703	720
07214828(340-E1)SCREENING-F_929	1	3	aca	6	633	650
08084318(45-M11)SCREENING-F_926	1	3	aca	6	636	653
08013529(9-H20)SCREENING-F_934	1	3	aca	6	772	789
09171741(696-D6)SCREENING-F_932	1	3	aca	7	525	545
08052497(29-E24)SCREENING-F_930	1	3	acc	7	47	67
09172663(706-B1)SCREENING-F_933	1	3	acc	6	156	173
08074568(40-I17)SCREENING-F_931	1	3	acc	10	120	149
09103385(64-H18)Screening-F_1130	1	3	acc	6	82	99
08093980(48-J3)SCREENING-F_930	1	3	acc	6	155	172
07052705(786)SCVEENING-F_929	2	3	acc	7	534	554
08122621(56-H4)SCREENING-F_935	1	3	acc	6	156	173
08084392(45-I20)SCREENING-F_931	1	3	acc	6	82	99
09232272(828-A3)SCREENING-F_937	1	3	acc	9	705	731
07302200(2-E11)SCREENING-F_931	1	3	acc	7	71	91
09232572(831-E5)SCREENING-F_931	1	3	acc	7	124	144
07213063(321-B8)SCREENING-F_924	1	3	acc	7	120	140
08082858(41-E20)SCREENING-F_929	1	3	acc	10	121	150
09245706(874-G6)Screening-F_933	1	3	acc	7	86	106
09124169(74-O3)Screening-F_934	1	3	acc	7	70	90
07052809(1762)SCVEENING-F_929	1	3	acc	6	23	40
09265783(919-B7)Screening-F_684	1	3	acc	8	147	170
09265167(913-B2)Screening-F_927	1	3	aga	9	33	59
09102083(61-C23)Screening-F_932	1	3	aga	9	33	59
08053038(30-L20)SCREENING-F_801	1	3	aga	9	34	60
09233803(844-F3)SCREENING-F_934	1	3	aga	9	29	55
09173254(712-C3)SCREENING-F_930	1	3	aga	9	33	59
08015014(13-N14)SCREENING-F_801	1	3	aga	9	34	60
09213458(787-G9)Screening-F_929	1	3	aga	9	30	56
09194103(744-B5)SCREENINIG-F_974	1	3	aga	9	67	93
09255332(900-A4)Screening-F_926	1	3	aga	9	30	56
09204577(780-D5)Screening-F_934	1	3	aga	6	529	546
09123406(72-E3)Screening-F_928	1	3	aga	13	800	838
07313615(7-A15)SCREENING-F_800	1	3	aga	9	33	59
09184242(728-G10)SCREENING-F_930	1	3	aga	9	34	60
09163130(687-C10)SCREENING-F_955	1	3	aga	7	133	153
09163667(693-B5)SCREENING-F_932	1	3	aga	9	34	60
07301833(1-C13)SCREENING-F_797	1	3	aga	9	30	56
09195473(758-H9)SCREENINIG-F_923	1	3	aga	9	30	56
08084537(45-H14)SCREENING-F_928	1	3	aga	8	79	102
08073356(37-A9)SCREENING-F_804	1	3	aga	10	34	63
09213966(792-C12)Screening-F_932	1	3	aga	7	41	61
07312890(5-K21)SCREENING-F_802	1	3	aga	9	35	61
08093764(47-J24)SCREENING-F_752	1	3	aga	6	264	281
09162025(676-D4)SCREENING-F_931	1	3	aga	9	30	56
09214882(802-G7)Screening-F_882	1	3	aga	11	38	70
09124299(74-K19)Screening-F_969	1	3	aga	9	59	85
09172862(708-C2)SCREENING-F_952	1	3	aga	6	50	67
08025206(18-E7)SCREENING-F_799	1	3	aga	8	35	58
09183443(720-F6)SCREENING-F_620	1	3	aga	9	30	56
09223751(819-B1)Screening-F_935	1	3	aga	9	29	55
09223711(818-B8)Screening-F_934	1	3	aga	9	34	60
07243205(383-H5)SCREENING-F_879	1	3	aga	9	30	56
07253030(360-G9)SCREENING-F_880	1	3	aga	9	26	52
09242960(845-A10)Screening-F_941	1	3	aga	9	30	56
09163633(693-D1)SCREENING-F_931	1	3	aga	9	34	60
09243276(849-E2)Screening-F_933	1	3	aga	6	47	64
09222506(806-G2)Screening-F_928	1	3	aga	9	33	59
09203756(771-A10)Screening-F_927	1	3	aga	9	33	59
07222199(343-B1)SCREENING-F_926	1	3	aga	9	30	56
07314043(8-I21)SCREENING-F_934	1	3	aga	6	536	553
08015156(14-A7)SCREENING-F_796	1	3	aga	9	29	55
09245464(871-A11)Screening-F_1002	1	3	aga	9	33	59
08042970(21-N23)SCREENING-F_934	1	3	agc	7	356	376
09123205(71-H2)Screening-F_932	1	3	agc	7	110	130
07301868(1-M18)SCREENING-F_932	1	3	agc	8	19	42
08043339(22-L21)SCREENING-F_974	1	3	agc	8	64	87
08043161(22-O23)SCREENING-F_932	1	3	agc	8	24	47
09123547(72-K21)Screening-F_933	1	3	agc	8	84	107
08083352(42-J10)SCREENING-F_931	1	3	agc	8	19	42
07224053(369-D5)SCREENING-F_928	1	3	agc	8	51	74
09204066(775-C1)Screening-F_931	1	3	agc	7	829	849
09204666(781-C4)Screening-F_929	1	3	ata	6	250	267
09195625(760-H4)SCREENINIG-F_932	1	3	atc	10	428	457
08094648(50-A14)SCREENING-F_823	1	3	atc	7	731	751
08052821(30-M17)SCREENING-F_733	1	3	atc	6	144	161
09244655(863-B6)Screening-F_933	1	3	atc	7	133	153
08025869(19-H18)SCREENING-F_931	1	3	atc	6	247	264
09193250(735-G7)SCREENINIG-F_739	1	3	atg	7	379	399
09254233(888-D11)Screening-F_931	1	3	atg	6	49	66
09195074(754-G7)SCREENINIG-F_739	1	3	atg	7	379	399
07252959(359-F12)SCREENING-F_431	2	3	att	6	357	374
09214360(797-A1)Screening-F_349	1	3	att	8	71	94
09194805(751-D9)SCREENINIG-F_933	1	3	att	6	884	901
09162236(678-A6)SCREENING-F_937	1	3	att	10	59	88
09213603(789-F3)Screening-F_349	1	3	att	8	71	94
09163636(693-A1)SCREENING-F_957	1	3	att	7	688	708
07204902(310-B9)SCREENING-F_720	1	3	att	9	503	529
08052151(28-J5)SCREENING-F_932	1	3	att	6	53	70
G06271117(1497)SCVeening-F_927	1	3	caa	6	629	646
08073360(37-I10)SCREENING-F_935	1	3	caa	6	632	649
07223039(391-B10)SCREENING-F_934	2	3	caa	7	634	654
09161904(675-E1)SCREENING-F_929	1	3	caa	6	637	654
09184639(732-B11)SCREENING-F_869	1	3	caa	6	422	439
08044318(25-E23)SCREENING-F_667	1	3	caa	7	84	104
09222906(810-G4)Screening-F_933	1	3	caa	6	461	478
09204145(775-D11)Screening-F_932	1	3	caa	6	635	652
08093235(46-L6)SCREENING-F_933	1	3	caa	6	437	454
09254182(888-G5)Screening-F_872	1	3	caa	6	422	439
09102193(61-H13)Screening-F_1113	1	3	caa	6	575	592
09162263(678-F10)SCREENING-F_861	1	3	caa	6	422	439
08113774(54-M16)SCREENING-F_930	1	3	caa	6	645	662
08024293(15-H13)SCREENING-F_932	1	3	caa	6	634	651
09103494(65-M8)Screening-F_932	2	3	caa	6	495	512
09162235(678-B6)SCREENING-F_936	1	3	caa	6	107	124
08063487(35-K2)SCREENING-F_932	1	3	caa	7	235	255
09112041(66-O6)Screening-F_922	1	3	caa	6	486	503
07204482(306-F5)SCREENING-F_929	1	3	caa	6	631	648
08052596(29-P13)SCREENING-F_928	1	3	caa	6	496	513
09244511(861-B12)Screening-F_893	1	3	caa	6	448	465
50_(0705-28)screening-F_B07_1207030294J_923	1	3	caa	6	541	558
08113569(53-H14)SCREENING-F_933	1	3	caa	6	28	45
09113129(68-P22)Screening-F_933	1	3	caa	6	635	652
07224170(370-G8)SCREENING-F_778	1	3	caa	6	331	348
07052910(1759)SCVEENING-F_931	1	3	caa	6	629	646
09162730(683-C8)SCREENING-F_930	1	3	caa	6	632	649
09123496(72-A14)Screening-F_936	1	3	caa	6	422	439
09133032(76-A4)Screening-F_933	1	3	caa	6	130	147
09243686(853-C5)Screening-F_735	1	3	caa	6	434	451
07314088(8-P3)SCREENING-F_959	1	3	caa	6	111	128
09245644(873-E10)Screening-F_933	1	3	caa	7	732	752
09102105(61-H2)Screening-F_934	1	3	caa	6	357	374
09113501(69-H20)Screening-F_932	1	3	caa	6	521	538
07243446(385-G11)SCREENING-F_700	1	3	caa	6	629	646
09224116(822-E11)Screening-F_933	2	3	caa	6	650	667
08062021(31-O11)SCREENING-F_925	1	3	caa	6	485	502
08052738(30-C6)SCREENING-F_924	1	3	cac	8	238	261
09103024(63-J21)Screening-F_932	1	3	cac	6	232	249
07052756(1601)SCVEENING-F_928	1	3	cac	6	25	42
09102369(62-G11)Screening-F_932	1	3	cac	6	10	27
08082799(41-K13)SCREENING-F_931	1	3	cac	6	20	37
09213291(785-F12)Screening-F_932	1	3	cac	6	48	65
07312868(5-G18)SCREENING-F_335	1	3	cac	9	208	234
09112929(68-O21)Screening-F_737	1	3	cac	6	165	182
08043171(22-K24)SCREENING-F_535	1	3	cac	6	69	86
09265356(915-E2)Screening-F_933	1	3	cac	6	74	91
08051776(27-H6)SCREENING-F_401	1	3	cac	8	277	300
09204230(776-G10)Screening-F_930	1	3	cac	6	528	545
09182932(715-E2)SCREENING-F_933	1	3	cac	6	881	898
08052747(30-A7)SCREENING-F_924	1	3	cac	8	238	261
07222059(341-F8)SCREENING-F_821	1	3	cac	9	174	200
09214321(796-H9)Screening-F_932	1	3	cac	7	745	765
07312868(5-G18)SCREENING-F_932	1	3	cac	9	208	234
08052738(30-C6)SCREENING-F_362	1	3	cac	8	238	261
09213866(791-G12)Screening-F_937	1	3	cac	6	79	96
08073154(36-F8)SCREENING-F_931	1	3	cac	6	658	675
08124274(60-N19)SCREENING-F_929	1	3	cac	7	615	635
09173134(710-C12)SCREENING-F_930	1	3	cac	7	745	765
07223432(395-A11)SCREENING-F_929	1	3	cac	7	707	727
08052747(30-A7)SCREENING-F_362	1	3	cac	8	238	261
09103623(65-K24)Screening-F_932	1	3	cac	6	232	249
07205210(313-F12)SCREENING-F_923	1	3	cac	6	12	29
09194108(744-E6)SCREENINIG-F_933	1	3	cac	6	20	37
08123427(58-L9)SCREENING-F_935	1	3	cac	7	86	106
09245368(870-A11)Screening-F_931	1	3	cac	7	72	92
08025685(19-G19)SCREENING-F_684	1	3	cac	6	159	176
09195179(755-F8)SCREENING-F_932	1	3	cac	6	20	37
09113840(70-B14)Screening-F_929	1	3	cag	6	262	279
07223039(391-B10)SCREENING-F_934	1	3	cag	7	589	609
09213360(786-A8)Screening-F_932	1	3	cag	8	452	475
07213953(330-H12)SCREENING-F_927	1	3	cag	6	285	302
40_(0705-28)screening-F_H05_1207030284J_931	1	3	cag	8	75	98
07302189(2-K10)SCREENING-F_891	1	3	cag	6	114	131
09112993(68-P5)Screening-F_932	1	3	cag	7	179	199
08063497(35-G3)SCREENING-F_926	1	3	cag	6	879	896
09244657(863-H7)Screening-F_930	1	3	cag	6	219	236
09213791(791-B2)Screening-F_934	1	3	cag	7	186	206
09123884(73-I15)Screening-F_936	1	3	cag	9	887	913
08094349(49-H1)SCREENING-F_928	1	3	cag	6	827	844
09193983(743-B2)SCREENINIG-F_806	1	3	cag	6	43	60
08083727(43-L9)SCREENING-F_931	1	3	cag	6	515	532
08094137(48-P23)SCREENING-F_932	1	3	cag	6	787	804
07223591(364-B7)SCREENING-F_931	1	3	cag	8	735	758
09113590(70-E7)Screening-F_932	1	3	cag	8	737	760
08043378(23-M2)SCREENING-F_932	1	3	cag	7	178	198
07243798(389-G7)SCREENING-F_583	1	3	cag	6	90	107
07204835(310-E1)SCREENING-F_666	1	3	cag	6	200	217
08024326(15-F17)SCREENING-F_934	1	3	cat	6	519	536
09194654(750-C2)SCREENINIG-F_930	1	3	cat	13	512	550
08013347(9-C21)SCREENING-F_934	1	3	cat	7	517	537
09184189(728-D3)SCREENING-F_930	1	3	cat	6	518	535
09172231(701-B7)SCREENING-F_926	1	3	cat	6	478	495
09113154(69-M1)Screening-F_932	1	3	cat	6	547	564
09264471(905-B11)Screening-F_913	1	3	cat	6	417	434
09265863(920-B5)Screening-F_927	1	3	cat	8	168	191
08063631(35-K20)SCREENING-F_930	1	3	cat	6	517	534
07243524(386-A8)SCREENING-F_929	1	3	cat	7	512	532
07313633(7-M18)SCREENING-F_935	1	3	cat	6	475	492
07252873(359-D1)SCREENING-F_876	1	3	cat	6	460	477
09203645(770-H9)Screening-F_933	1	3	cat	6	519	536
08024698(16-N16)SCREENING-F_931	1	3	cat	6	519	536
08063381(34-P13)SCREENING-F_930	1	3	cat	12	558	593
09254233(888-D11)Screening-F_931	2	3	cat	9	166	192
09144689(673-D8)SCREENING_933	1	3	cat	8	875	898
07205878(320-B11)SCREENING-F_931	1	3	cat	7	530	550
09133963(78-L1)Screening-F_900	1	3	cca	6	78	95
09144492(671-A7)Screening-F_902	1	3	cca	6	221	238
08015225(14-G16)SCREENING-F_810	1	3	cca	7	107	127
09214628(799-E11)Screening-F_930	1	3	cca	6	222	239
07213318(324-C4)SCREENING-F_571	1	3	cca	6	57	74
09103366(64-N16)Screening-F_934	1	3	cca	6	220	237
09103366(64-N16)Screening-F_934	2	3	cca	6	400	417
09103366(64-N16)Screening-F_934	3	3	cca	7	735	755
09194240(745-A10)SCREENINIG-F_941	1	3	cca	6	642	659
09103650(65-F3)Screening-F_932	1	3	cca	6	638	655
07243640(387-E11)SCREENING-F_759	1	3	cca	6	74	91
08026250(20-N18)SCREENING-F_871	1	3	cca	6	77	94
09232092(826-E5)SCREENING-F_892	1	3	cca	6	139	156
09113894(70-F21)Screening-F_800	1	3	cca	6	78	95
07193395(301-E03)SCVEENING-F_645	1	3	cca	6	58	75
08073184(36-J12)SCREENING-F_797	1	3	cca	6	77	94
09102474(62-E24)Screening-F_874	1	3	cca	6	78	95
07312903(5-A22)SCREENING-F_930	1	3	cca	6	858	875
07223206(393-C7)SCREENING-F_849	1	3	cca	6	74	91
07242859(379-B9)SCREENING-F_852	1	3	cca	6	75	92
09124647(75-C14)Screening-F_913	1	3	cca	10	126	155
08073048(36-I19)SCREENING-F_927	1	3	cca	7	653	673
09253484(881-A1)Screening-F_931	1	3	cca	6	640	657
09103021(63-P21)Screening-F_930	1	3	cca	6	220	237
09103021(63-P21)Screening-F_930	2	3	cca	6	400	417
09103021(63-P21)Screening-F_930	3	3	cca	6	548	565
07302336(2-F4)SCREENING-F_931	1	3	cca	6	643	660
08073549(37-P10)SCREENING-F_933	1	3	cca	6	564	581
09184746(734-G1)SCREENING-F_935	1	3	cca	6	641	658
08114287(55-L8)SCREENING-F_513	1	3	cca	9	179	205
08113373(53-O14)SCREENING-F_561	1	3	cca	7	227	247
09195862(762-C9)SCREENINIG-F_930	1	3	cca	6	113	130
08073167(36-L10)SCREENING-F_932	1	3	cca	6	640	657
07312874(5-K19)SCREENING-F_735	1	3	cca	6	15	32
08014692(12-B21)SCREENING-F_930	1	3	cca	6	195	212
08024390(16-E1)SCREENING-F_791	1	3	cca	6	243	260
09124322(74-M22)Screening-F_807	1	3	cca	6	78	95
09213625(789-H6)Screening-F_905	1	3	cca	6	222	239
09182963(715-F6)SCREENING-F_938	1	3	cca	6	490	507
07301931(1-P2)SCREENING-F_932	1	3	cca	6	306	323
08113900(54-B7)SCREENING-F_905	1	3	cca	6	77	94
09213604(789-E3)Screening-F_930	1	3	cca	6	243	260
09223743(818-B12)Screening-F_932	1	3	cca	6	671	688
07052855(1559)SCVEENING-F_524	1	3	cca	6	4	21
09184747(734-F1)SCREENING-F_934	1	3	cca	6	641	658
07204685(308-C6)SCREENING-F_928	1	3	cca	6	638	655
08084367(45-K17)SCREENING-F_866	1	3	cca	6	78	95
09133618(77-N6)Screening-F_932	1	3	ccg	7	49	69
09103494(65-M8)Screening-F_932	1	3	ccg	6	64	81
07312239(3-B11)SCREENING-F_936	1	3	ccg	7	56	76
09102544(62-J9)Screening-F_932	1	3	ccg	6	231	248
08051669(27-M17)SCREENING-F_932	1	3	ccg	7	49	69
07314076(8-H1)SCREENING-F_829	1	3	ccg	7	49	69
08042741(21-G18)SCREENING-F_933	1	3	ccg	6	337	354
08094059(48-L13)SCREENING-F_840	1	3	ccg	7	48	68
08051327(26-I22)SCREENING-F_932	1	3	ccg	6	227	244
08042609(21-O2)SCREENING-F_934	1	3	ccg	6	337	354
08024841(17-O10)SCREENING-F_933	1	3	ccg	6	224	241
08015011(13-D13)SCREENING-F_1087	1	3	ccg	7	48	68
09134084(78-J16)Screening-F_929	1	3	ccg	6	231	248
08062446(32-M16)SCREENING-F_1159	1	3	ccg	7	50	70
09224116(822-E11)Screening-F_933	1	3	ccg	6	219	236
08013396(9-B3)SCREENING-F_933	1	3	cct	6	602	619
09222673(807-H11)Screening-F_1001	1	3	cct	7	100	120
09232375(829-B4)SCREENING-F_939	1	3	cct	7	100	120
09113872(70-B18)Screening-F_931	1	3	cct	8	148	171
08025289(18-O18)SCREENING-F_838	1	3	cct	6	174	191
07053098(976)SCVEENING-F_930	1	3	cct	6	105	122
09102194(61-F13)Screening-F_510	1	3	cga	7	247	267
09244574(862-C8)Screening-F_532	1	3	cga	7	247	267
07205638(318-B5)SCREENING-F_930	2	3	cga	8	226	249
07302334(2-J4)SCREENING-F_840	1	3	cgg	6	148	165
09194742(751-C1)SCREENINIG-F_614	1	3	cgg	7	105	125
09245179(868-F12)Screening-F_454	1	3	cgg	6	334	351
07252552(355-E9)SCREENING-F_881	1	3	cta	6	82	99
08025380(18-J5)SCREENING-F_931	1	3	cta	6	87	104
07205878(320-B11)SCREENING-F_931	2	3	cta	7	575	595
07214702(338-C9)SCREENING-F_928	1	3	ctc	7	168	188
09162772(684-A1)SCREENING-F_640	1	3	ctc	7	33	53
08093841(48-O10)SCREENING-F_453	1	3	ctc	6	93	110
08073413(37-O17)SCREENING-F_934	1	3	ctc	7	78	98
07243434(385-C9)SCREENING-F_596	1	3	ctc	7	32	52
07205123(313-E1)SCREENING-F_596	1	3	ctc	7	34	54
09133063(76-C8)Screening-F_647	1	3	ctc	7	30	50
09183463(720-B8)SCREENING-F_934	1	3	ctc	7	78	98
08026197(20-H11)SCREENING-F_932	1	3	ctg	8	818	841
08113395(53-C16)SCREENING-F_932	1	3	ctg	6	621	638
07313421(6-F15)SCREENING-F_933	1	3	ctg	8	818	841
08062849(33-G18)SCREENING-F_932	1	3	ctg	6	133	150
08073861(38-P1)SCREENING-F_928	1	3	ctg	6	533	550
07243756(389-A1)SCREENING-F_881	1	3	ctg	9	67	93
08124108(60-I22)SCREENING-F_933	1	3	ctt	10	416	445
07222495(346-B2)SCREENING-F_932	1	3	ctt	7	192	212
09171928(698-A5)SCREENING-F_933	1	3	ctt	6	218	235
09102530(62-F7)Screening-F_933	1	3	ctt	8	252	275
07180200(362-26)SCVEENING-F_1111	1	3	ctt	7	70	90
07302164(2-M7)SCREENING-F_859	1	3	ctt	8	100	123
08025444(18-J13)SCREENING-F_750	1	3	ctt	6	54	71
09123659(72-L11)Screening-F_795	1	3	ctt	8	90	113
07214851(340-F4)SCREENING-F_931	1	3	ctt	7	17	37
08025979(20-K8)SCREENING-F_933	1	3	ctt	8	84	107
07052553(618)SCVEENING-F_927	1	3	ctt	6	554	571
09214803(801-F9)Screening-F_930	1	3	ctt	7	57	77
08062951(33-L7)SCREENING-F_645	1	3	ctt	6	5	22
09243679(853-B4)Screening-F_933	1	3	ctt	15	28	72
09264863(909-B12)Screening-F_634	1	3	ctt	7	389	409
07242621(377-H4)SCREENING-F_768	1	3	ctt	7	76	96
08073409(37-G16)SCREENING-F_846	1	3	ctt	6	116	133
08024663(16-D11)SCREENING-F_931	1	3	ctt	6	8	25
09112503(67-C15)Screening-F_933	3	3	ctt	7	142	162
09214291(796-F5)Screening-F_937	1	3	ctt	15	28	72
09171920(698-A4)SCREENING-F_921	1	3	ctt	6	218	235
08063045(33-P19)SCREENING-F_930	1	3	ctt	8	218	241
09163272(689-E4)SCREENING-F_934	1	3	ctt	6	81	98
08043077(22-G12)SCREENING-F_934	1	3	ctt	7	87	107
08084178(44-F17)SCREENING-F_933	3	3	ctt	7	143	163
07242343(374-F5)SCREENING-F_880	1	3	ctt	6	34	51
09113058(68-N13)Screening-F_901	1	3	ctt	8	167	190
08083860(44-A1)SCREENING-F_686	1	3	ctt	6	54	71
09233698(843-G2)SCREENING-F_932	1	3	ctt	6	186	203
08124307(60-L23)SCREENING-F_890	1	3	ctt	8	100	123
09102429(62-O19)Screening-F_938	1	3	ctt	8	19	42
09163533(692-H1)SCREENING-F_780	1	3	ctt	8	18	41
08122720(56-B16)SCREENING-F_893	1	3	ctt	8	95	118
09253948(885-A11)Screening-F_764	1	3	ctt	6	181	198
09124537(75-O1)Screening-F_859	1	3	ctt	7	24	44
09112303(66-D14)Screening-F_936	1	3	ctt	6	152	169
07222008(341-A1)SCREENING-F_928	1	3	ctt	11	301	333
09213830(791-C7)Screening-F_930	1	3	ctt	10	174	203
08025475(18-L17)SCREENING-F_933	1	3	ctt	12	108	143
08123635(59-K11)SCREENING-F_802	1	3	ctt	8	97	120
09264189(902-D12)Screening-F_936	1	3	ctt	7	83	103
08094237(49-G11)SCREENING-F_677	1	3	ctt	8	94	117
07312987(5-J9)SCREENING-F_798	1	3	ctt	8	91	114
09242996(846-E3)Screening-F_966	1	3	ctt	7	538	558
08093097(46-O13)SCREENING-F_932	1	3	ctt	11	399	431
07242022(371-G1)SCREENING-F_930	1	3	ctt	15	52	96
09232770(833-G6)SCREENING-F_787	1	3	ctt	8	84	107
08074757(40-P17)SCREENING-F_373	1	3	ctt	7	210	230
09253842(884-C10)Screening-F_516	1	3	gaa	19	57	113
07223535(396-B12)SCREENING-F_695	1	3	gaa	6	32	49
08123443(58-L11)SCREENING-F_934	1	3	gaa	8	504	527
09233218(838-G2)SCREENING-F_930	1	3	gaa	6	41	58
08051442(26-D12)SCREENING-F_933	1	3	gaa	6	483	500
09232155(827-F1)SCREENING-F_839	1	3	gaa	8	260	283
08093009(46-O2)SCREENING-F_675	1	3	gaa	8	430	453
09195266(756-G7)SCREENINIG-F_935	1	3	gaa	7	894	914
09172047(699-B8)SCREENING-F_808	1	3	gaa	7	553	573
09224148(823-E3)Screening-F_932	1	3	gaa	6	705	722
08052312(29-G1)SCREENING-F_935	1	3	gaa	9	666	692
09264471(905-B11)Screening-F_913	2	3	gaa	6	722	739
08043534(23-E21)SCREENING-F_974	1	3	gaa	7	129	149
09133932(78-I21)Screening-F_929	1	3	gaa	6	56	73
08112824(51-J17)SCREENING-F_799	1	3	gaa	6	42	59
09253254(878-G9)Screening-F_929	1	3	gaa	6	69	86
09172632(705-A9)SCREENING-F_932	1	3	gaa	7	553	573
08122550(56-E19)SCREENING-F_974	1	3	gaa	6	351	368
09233184(837-A9)SCREENING-F_932	1	3	gaa	8	107	130
09214006(793-C5)Screening-F_932	1	3	gaa	7	592	612
09133940(78-I22)Screening-F_932	1	3	gaa	6	56	73
09204018(774-C7)Screening-F_922	1	3	gac	6	565	582
08114087(55-K7)SCREENING-F_929	1	3	gac	7	231	251
09103109(64-O8)Screening-F_928	1	3	gac	7	260	280
09193250(735-G7)SCREENINIG-F_739	2	3	gac	6	528	545
09162680(683-E2)SCREENING-F_936	1	3	gac	6	234	251
08024709(16-H17)SCREENING-F_933	1	3	gac	6	290	307
08073723(38-C7)SCREENING-F_932	1	3	gac	6	535	552
08122698(56-N14)SCREENING-F_933	1	3	gac	6	592	609
09264291(904-F1)Screening-F_935	1	3	gac	6	581	598
08063240(34-I19)SCREENING-F_925	1	3	gac	7	231	251
09204530(779-C11)Screening-F_932	1	3	gac	6	234	251
08113856(54-J2)SCREENING-F_936	1	3	gac	6	198	215
07301836(1-M14)SCREENING-F_932	1	3	gac	6	197	214
08062057(31-G15)SCREENING-F_929	1	3	gac	7	570	590
07301762(1-A4)SCREENING-F_932	1	3	gac	6	231	248
07205638(318-B5)SCREENING-F_930	1	3	gac	6	185	202
09222431(805-B4)Screening-F_931	1	3	gac	6	116	133
07223078(392-C3)SCREENING-F_932	1	3	gac	7	224	244
09195074(754-G7)SCREENINIG-F_739	2	3	gac	6	528	545
07313924(8-G6)SCREENING-F_1088	1	3	gag	6	682	699
08083731(43-D9)SCREENING-F_933	1	3	gat	10	842	871
08063440(34-J20)SCREENING-F_930	1	3	gat	9	733	759
09123271(71-D10)Screening-F_719	1	3	gat	8	541	564
08113574(53-N15)SCREENING-F_932	1	3	gat	6	736	753
08083955(44-C13)SCREENING-F_932	1	3	gat	9	730	756
09124484(74-J18)Screening-F_934	1	3	gat	9	735	761
08062105(31-G21)SCREENING-F_929	1	3	gat	6	793	810
09214928(802-A12)Screening-F_934	1	3	gat	9	730	756
08083797(43-P18)SCREENING-F_929	1	3	gat	6	755	772
09264127(902-B4)Screening-F_939	1	3	gat	6	844	861
09113358(69-F2)Screening-F_925	1	3	gat	8	736	759
09244769(864-H9)Screening-F_937	1	3	gat	6	755	772
09124126(73-F21)Screening-F_930	1	3	gat	9	732	758
09163108(687-A7)SCREENING-F_929	1	3	gat	9	732	758
09232016(825-A7)SCREENING-F_935	1	3	gat	6	755	772
09213911(792-B5)Screening-F_935	1	3	gat	9	739	765
08123528(58-B21)SCREENING-F_932	1	3	gat	9	739	765
07213165(322-D9)SCREENING-F_829	1	3	gat	6	694	711
08052312(29-G1)SCREENING-F_935	2	3	gat	6	693	710
09264602(907-G4)Screening-F_902	1	3	gat	9	795	821
08123785(59-P6)SCREENING-F_933	1	3	gat	8	356	379
09253155(877-B8)Screening-F_934	1	3	gat	6	755	772
08015392(14-J13)SCREENING-F_879	1	3	gat	6	444	461
08122690(56-N13)SCREENING-F_929	1	3	gat	9	732	758
09162504(681-E4)SCREENING-F_933	1	3	gat	6	755	772
07052593(662)SCVEENING-F_734	1	3	gat	8	323	346
08093304(46-B14)SCREENING-F_932	1	3	gat	9	730	756
09203292(766-A12)Screening-F_933	1	3	gat	9	739	765
09113340(69-I24)Screening-F_913	1	3	gat	6	96	113
09203781(772-H2)Screening-F_925	1	3	gca	6	259	276
08084209(44-H21)SCREENING-F_1143	1	3	gca	7	208	228
09243715(853-F9)Screening-F_934	1	3	gca	6	169	186
09254453(891-H3)Screening-F_932	1	3	gcc	6	155	172
08044175(25-C5)SCREENING-F_934	1	3	gcc	6	155	172
08043495(23-C16)SCREENING-F_875	1	3	gcc	8	151	174
08042735(21-C17)SCREENING-F_933	1	3	gcc	8	75	98
08073411(37-C16)SCREENING-F_929	1	3	gcc	6	238	255
07313440(6-P18)SCREENING-F_933	1	3	gcg	9	238	264
08014145(11-H1)SCREENING-F_933	1	3	gcg	7	545	565
09254619(892-B11)Screening-F_936	1	3	gcg	7	746	766
09162233(678-D6)SCREENING-F_937	1	3	gct	7	510	530
09183801(724-H3)SCREENING-F_930	1	3	gct	6	26	43
08063015(33-L15)SCREENING-F_934	1	3	gct	7	599	619
08062832(33-I16)SCREENING-F_937	1	3	gct	7	531	551
08042708(21-I14)SCREENING-F_928	1	3	gga	8	194	217
08015434(14-F18)SCREENING-F_932	1	3	gga	7	421	441
08052505(29-F1)SCREENING-F_493	1	3	gga	6	132	149
09133292(76-J13)Screening-F_932	1	3	ggc	6	717	734
08112973(52-O12)SCREENING-F_694	1	3	ggc	6	331	348
09113682(70-M19)Screening-F_928	1	3	ggt	6	609	626
07213246(323-C7)SCREENING-F_925	1	3	ggt	6	163	180
08015303(14-L2)SCREENING-F_1097	1	3	ggt	6	273	290
09244257(859-H5)Screening-F_690	1	3	gtg	6	486	503
08074602(40-E21)SCREENING-F_556	1	3	gtt	6	351	368
08093998(48-F5)SCREENING-F_570	1	3	gtt	6	351	368
09162616(682-E6)SCREENING-F_934	1	3	taa	6	319	336
09204635(780-B12)Screening-F_932	1	3	taa	6	216	233
09172237(701-D8)SCREENING-F_699	1	3	taa	8	632	655
09103616(65-I23)Screening-F_931	1	3	taa	9	856	882
09102904(63-J6)Screening-F_935	1	3	taa	9	856	882
09203659(770-B10)Screening-F_900	1	3	tac	10	618	647
07314185(8-N15)SCREENING-F_860	1	3	tac	6	669	686
08051421(26-N10)SCREENING-F_875	1	3	tac	7	671	691
07242533(376-H5)SCREENING-F_836	1	3	tac	10	614	643
09171927(698-B5)SCREENING-F_934	1	3	tac	8	857	880
07213938(330-G10)SCREENING-F_926	1	3	tac	6	606	623
09143168(81-J10)Screening-F_930	1	3	tag	6	270	287
08013334(9-M20)SCREENING-F_894	1	3	tag	11	473	505
09162300(679-A2)SCREENING-F_935	1	3	tag	6	273	290
08073308(37-A3)SCREENING-F_932	1	3	tag	6	269	286
09253508(881-A4)Screening-F_927	1	3	tat	9	89	115
09162289(679-D1)SCREENING-F_935	1	3	tat	6	597	614
08013531(9-D20)SCREENING-F_934	1	3	tca	6	596	613
07204691(308-E7)SCREENING-F_673	1	3	tca	6	289	306
08093704(47-B16)SCREENING-F_834	1	3	tca	6	321	338
09254481(891-D6)Screening-F_752	1	3	tca	6	293	310
09244616(863-A1)Screening-F_785	1	3	tca	6	291	308
07223029(391-D9)SCREENING-F_929	1	3	tca	6	64	81
08083363(42-D11)SCREENING-F_779	1	3	tca	6	291	308
09254937(896-D3)Screening-F_563	1	3	tca	7	236	256
09243312(849-A6)Screening-F_699	1	3	tca	6	197	214
07052705(786)SCVEENING-F_929	1	3	tca	8	488	511
07313005(5-F11)SCREENING-F_823	1	3	tca	6	320	337
09253485(881-H2)Screening-F_860	1	3	tca	9	484	510
09173042(710-G1)SCREENING-F_418	1	3	tca	6	245	262
08074268(39-B3)SCREENING-F_595	1	3	tca	6	265	282
09102535(62-L8)Screening-F_922	1	3	tca	6	291	308
09222870(809-C11)Screening-F_935	1	3	tca	6	642	659
09143158(81-N9)Screening-F_486	1	3	tca	6	291	308
09233753(843-H9)SCREENING-F_943	1	3	tca	8	612	635
07214748(339-E3)SCREENING-F_651	1	3	tca	6	286	303
07213626(327-G7)SCREENING-F_901	1	3	tca	6	251	268
09265475(916-F5)Screening-F_788	1	3	tca	6	290	307
07214947(397-F4)SCREENING-F_925	1	3	tca	6	237	254
07312180(3-H4)SCREENING-F_933	1	3	tca	6	530	547
09171689(695-H12)SCREENING-F_928	1	3	tca	6	200	217
09204718(781-G11)Screening-F_930	1	3	tca	8	612	635
09172184(701-A1)SCREENING-F_899	1	3	tca	6	257	274
09123214(71-F3)Screening-F_931	1	3	tca	6	291	308
09123209(71-P3)Screening-F_813	1	3	tca	6	225	242
09123209(71-P3)Screening-F_813	2	3	tca	6	483	500
09223635(817-F11)Screening-F_933	1	3	tcc	8	32	55
08062921(33-H3)SCREENING-F_975	1	3	tcc	6	110	127
08062462(32-M18)SCREENING-F_930	1	3	tcc	6	44	61
07052587(654)SCVEENING-F_806	1	3	tcc	8	360	383
09134642(80-M14)Screening-F_932	1	3	tcc	6	45	62
09204993(784-D9)Screening-F_939	1	3	tcc	6	95	112
07312280(3-P17)SCREENING-F_933	1	3	tcc	6	46	63
09112503(67-C15)Screening-F_933	2	3	tcc	7	122	142
08062728(33-I3)SCREENING-F_929	1	3	tcc	6	70	87
07222562(346-G11)SCREENING-F_933	1	3	tcc	6	72	89
09134844(80-J15)Screening-F_931	1	3	tcc	6	45	62
09162833(684-D9)SCREENING-F_933	1	3	tcc	7	262	282
09213716(790-E5)Screening-F_928	1	3	tcc	6	69	86
08084178(44-F17)SCREENING-F_933	2	3	tcc	7	123	143
09214487(798-B5)Screening-F_934	1	3	tcc	6	33	50
09123130(71-M17)Screening-F_933	1	3	tcc	8	476	499
08052516(29-P3)SCREENING-F_934	1	3	tcc	6	46	63
09112226(66-N5)Screening-F_930	1	3	tcc	6	75	92
08094236(49-I11)SCREENING-F_931	1	3	tcc	6	165	182
08014967(13-L8)SCREENING-F_930	1	3	tcc	6	45	62
09214831(801-B12)Screening-F_933	1	3	tcc	6	68	85
09203907(773-B5)Screening-F_930	1	3	tcc	7	219	239
09243148(847-E10)Screening-F_936	1	3	tcc	6	48	65
07312862(5-C17)SCREENING-F_933	1	3	tcg	11	798	830
09123078(71-E10)Screening-F_932	1	3	tcg	11	838	870
08044064(24-B15)SCREENING-F_499	1	3	tct	6	120	137
09172430(703-C8)SCREENING-F_785	1	3	tct	9	561	587
09123137(71-O18)Screening-F_934	1	3	tct	15	49	93
08043146(22-M21)SCREENING-F_934	1	3	tct	7	233	253
08024097(15-O13)SCREENING-F_934	1	3	tct	6	12	29
09162351(679-F9)SCREENING-F_932	1	3	tct	9	42	68
09232128(826-A9)SCREENING-F_898	1	3	tct	7	266	286
07214375(335-B4)SCREENING-F_642	1	3	tct	6	2	19
08112715(51-D3)SCREENING-F_776	1	3	tct	6	50	67
07213677(328-D1)SCREENING-F_923	1	3	tct	6	773	790
09193512(738-A3)SCREENINIG-F_935	1	3	tct	9	838	864
09102663(62-L24)Screening-F_934	1	3	tct	9	41	67
09184182(728-C2)SCREENING-F_931	1	3	tct	9	41	67
07243293(384-H4)SCREENING-F_760	1	3	tct	6	58	75
09254892(895-A9)Screening-F_929	1	3	tct	8	35	58
08123297(58-O17)SCREENING-F_927	1	3	tct	6	703	720
07302381(2-L10)SCREENING-F_610	1	3	tct	6	137	154
09183240(718-A4)SCREENING-F_931	1	3	tct	6	65	82
08014667(12-D18)SCREENING-F_785	1	3	tct	6	52	69
08015063(13-L20)SCREENING-F_634	1	3	tct	6	53	70
09244527(862-B2)Screening-F_929	1	3	tct	6	169	186
09162343(679-F8)SCREENING-F_931	1	3	tct	9	42	68
09233465(840-H9)SCREENING-F_940	1	3	tct	8	109	132
07205480(316-H10)SCREENING-F_932	1	3	tct	8	186	209
09171839(697-B6)SCREENING-F_931	1	3	tct	6	55	72
08122777(56-P24)SCREENING-F_731	1	3	tct	9	557	583
09242886(845-C1)Screening-F_933	1	3	tct	9	30	56
09184204(728-E5)SCREENING-F_929	1	3	tct	9	41	67
09112524(67-I18)Screening-F_771	1	3	tct	6	102	119
09173197(711-D8)SCREENING-F_928	1	3	tct	6	201	218
09231977(825-H3)SCREENING-F_933	1	3	tct	6	30	47
07312195(3-J6)SCREENING-F_932	1	3	tct	7	28	48
09244168(858-A5)Screening-F_934	1	3	tct	9	151	177
07252925(359-H8)SCREENING-F_882	1	3	tct	9	116	142
96_(0705-28)screening-F_G02_1207030338J_977	1	3	tct	6	127	144
09233240(838-A4)SCREENING-F_686	1	3	tct	9	558	584
08122678(56-F11)SCREENING-F_931	1	3	tct	6	86	103
09213268(785-E9)Screening-F_970	1	3	tga	9	492	518
07312022(3-C8)SCREENING-F_909	1	3	tga	6	196	213
07314138(8-L9)SCREENING-F_939	1	3	tga	10	663	692
08042815(21-D3)SCREENING-F_975	1	3	tga	7	257	277
09133362(76-N22)Screening-F_855	1	3	tga	8	169	192
08083379(42-D13)SCREENING-F_931	1	3	tga	13	757	795
09184609(732-H8)SCREENING-F_931	1	3	tga	10	742	771
07242077(371-H8)SCREENING-F_884	1	3	tga	7	500	520
08051968(28-G6)SCREENING-F_931	1	3	tga	6	144	161
09243705(853-H8)Screening-F_928	1	3	tga	6	656	673
09244736(864-A4)Screening-F_930	1	3	tga	7	756	776
08074767(40-L18)SCREENING-F_752	1	3	tga	7	195	215
07205071(312-A6)SCREENING-F_890	1	3	tga	7	434	454
09245051(867-F8)Screening-F_934	1	3	tga	11	749	781
09223132(812-E8)Screening-F_665	1	3	tga	6	144	161
08074536(40-I13)SCREENING-F_974	1	3	tga	6	567	584
09193820(741-E6)SCREENING_842	1	3	tga	10	659	688
09183106(716-G12)SCREENING-F_774	1	3	tga	7	194	214
09223561(817-H2)Screening-F_934	1	3	tga	7	302	322
09195902(763-C2)SCREENINIG-F_935	1	3	tgc	6	469	486
09123058(71-M8)Screening-F_937	1	3	tgc	6	687	704
09195919(763-B4)SCREENINIG-F_932	1	3	tgc	6	469	486
08112655(51-K20)SCREENING-F_934	1	3	tgc	6	473	490
09134182(79-E4)Screening-F_939	1	3	tgc	6	464	481
08112978(52-E12)SCREENING-F_934	1	3	tgc	7	258	278
09171609(695-H2)SCREENING-F_929	1	3	tgc	7	191	211
07214897(340-H10)SCREENING-F_928	1	3	tgc	6	695	712
09213955(792-F11)Screening-F_932	1	3	tgg	6	148	165
09163255(689-F2)SCREENING-F_934	1	3	tgg	6	649	666
08094695(50-C20)SCREENING-F_889	1	3	tgg	6	831	848
07053114(940)SCVEENING-F_642	1	3	tgt	6	563	580
08062208(31-J10)SCREENING-F_719	1	3	tgt	6	547	564
09253398(880-G3)Screening-F_569	1	3	tgt	8	433	456
09112467(67-K11)Screening-F_676	1	3	tgt	8	549	572
09163692(693-A8)SCREENING-F_723	1	3	tgt	8	548	571
G06271194(1423)SCVEENING-F_931	1	3	tgt	6	540	557
09133676(77-J13)Screening-F_931	1	3	tta	6	35	52
09253708(883-A5)Screening-F_476	1	3	tta	6	416	433
09113760(70-B4)Screening-F_618	1	3	tta	6	426	443
09113760(70-B4)Screening-F_618	2	3	tta	9	524	550
07252959(359-F12)SCREENING-F_431	1	3	tta	8	331	354
09214104(794-A5)Screening-F_928	1	3	tta	8	1	24
08122510(56-E14)SCREENING-F_930	1	3	tta	6	783	800
09162654(682-G11)SCREENING-F_401	1	3	tta	8	155	178
09172905(708-H8)SCREENING-F_929	1	3	tta	6	287	304
08083606(43-M18)SCREENING-F_476	1	3	tta	7	435	455
09113583(70-C6)Screening-F_618	1	3	tta	6	426	443
09113583(70-C6)Screening-F_618	2	3	tta	9	524	550
09171613(695-D2)SCREENING-F_858	1	3	tta	6	761	778
09224256(824-A4)Screening-F_933	1	3	tta	6	667	684
07223128(392-A9)SCREENING-F_716	1	3	tta	9	257	283
08013795(10-D5)SCREENING-F_923	1	3	tta	7	850	870
09102004(61-A13)Screening-F_929	1	3	ttc	7	63	83
08073201(36-H14)SCREENING-F_933	1	3	ttc	7	117	137
07215054(398-C5)SCREENING-F_512	1	3	ttc	10	156	185
08112926(52-M6)SCREENING-F_933	1	3	ttc	6	57	74
09243699(853-F7)Screening-F_934	1	3	ttc	7	209	229
09264980(911-E3)Screening-F_932	1	3	ttc	11	52	84
07214558(337-C3)SCREENING-F_610	1	3	ttc	9	36	62
08093331(46-L18)SCREENING-F_929	1	3	ttc	7	92	112
08124090(60-M20)SCREENING-F_930	1	3	ttc	10	28	57
09243563(852-F2)Screening-F_927	1	3	ttc	6	65	82
08042958(21-F21)SCREENING-F_932	1	3	ttc	6	622	639
09264942(910-C10)Screening-F_930	1	3	ttc	9	113	139
07252827(358-B7)SCREENING-F_883	1	3	ttc	7	33	53
09103717(65-P12)Screening-F_933	1	3	ttc	9	282	308
09124804(75-J10)Screening-F_623	1	3	ttc	7	71	91
08083928(44-I10)SCREENING-F_643	1	3	ttc	7	39	59
09245479(872-B1)Screening-F_933	1	3	ttc	8	78	101
07243348(384-A10)SCREENING-F_613	1	3	ttc	9	38	64
07223452(396-E2)SCREENING-F_338	1	3	ttc	6	49	66
07214150(332-C12)SCREENING-F_933	1	3	ttc	8	71	94
08082762(41-E8)SCREENING-F_751	1	3	ttc	9	32	58
07312794(5-K9)SCREENING-F_932	1	3	ttc	8	77	100
08114014(54-N22)SCREENING-F_934	1	3	ttc	8	75	98
09134237(79-G11)Screening-F_927	1	3	ttc	6	43	60
08074544(40-I14)SCREENING-F_455	1	3	ttc	8	340	363
09245060(867-E9)Screening-F_932	1	3	ttc	7	170	190
09204077(775-H3)Screening-F_929	1	3	ttc	6	131	148
07222378(344-G12)SCREENING-F_601	1	3	ttc	7	36	56
07243651(387-B12)SCREENING-F_880	1	3	ttc	8	71	94
09134595(80-K8)Screening-F_677	1	3	ttc	7	40	60
08042897(21-P14)SCREENING-F_934	1	3	ttc	6	42	59
09134076(78-J15)Screening-F_932	1	3	ttc	6	92	109
07312492(4-G19)SCREENING-F_677	1	3	ttc	8	576	599
09133030(76-E4)Screening-F_928	1	3	ttc	6	43	60
09244792(864-A11)Screening-F_935	1	3	ttc	10	46	75
09215083(804-F8)Screening-F_929	1	3	ttc	7	73	93
07214796(339-E9)SCREENING-F_927	1	3	ttc	18	144	197
09112807(68-C5)Screening-F_954	1	3	ttc	6	68	85
09163682(693-C7)SCREENING-F_932	1	3	ttc	6	65	82
08093018(46-M3)SCREENING-F_932	1	3	ttc	13	74	112
07312924(5-H1)SCREENING-F_931	1	3	ttc	8	71	94
09123963(73-L1)Screening-F_822	1	3	ttc	9	558	584
09113748(70-J3)Screening-F_927	1	3	ttc	8	68	91
09124201(74-O7)Screening-F_931	1	3	ttc	9	307	333
09124459(74-L15)Screening-F_933	1	3	ttc	8	69	92
07224033(369-H3)SCREENING-F_621	1	3	ttc	9	30	56
09253174(877-G11)Screening-F_646	1	3	ttc	7	40	60
07223452(396-E2)SCREENING-F_933	1	3	ttc	6	53	70
09183882(725-G1)SCREENING-F_932	1	3	ttc	6	40	57
07222848(349-A10)SCREENING-F_601	1	3	ttc	7	36	56
07215021(398-D1)SCREENING-F_653	1	3	ttc	8	129	152
09244889(865-H12)Screening-F_875	1	3	ttc	11	46	78
07053195(1785)SCVEENING-F_601	1	3	ttc	7	36	56
09232228(827-E10)SCREENING-F_654	1	3	ttc	9	39	65
08094225(49-O10)SCREENING-F_645	1	3	ttc	7	40	60
09245713(874-H7)Screening-F_933	1	3	ttc	7	209	229
07204800(309-H9)SCREENING-F_927	1	3	ttc	8	57	80
08093438(47-E7)SCREENING-F_926	1	3	ttc	6	67	84
07223840(367-A2)SCREENING-F_151	1	3	ttc	6	39	56
09245109(868-D3)Screening-F_651	1	3	ttc	9	34	60
09144753(674-D4)Screening-F_929	1	3	ttc	10	26	55
08024053(15-G7)SCREENING-F_463	1	3	ttc	6	128	145
07223151(392-B12)SCREENING-F_592	1	3	ttc	9	16	42
09232430(829-C11)SCREENING-F_931	1	3	ttc	9	859	885
07312318(3-D21)SCREENING-F_775	1	3	ttc	7	371	391
08061987(31-C6)SCREENING-F_933	1	3	ttc	8	75	98
09233723(843-F5)SCREENING-F_938	1	3	ttc	8	75	98
07312662(4-D16)SCREENING-F_935	1	3	ttc	6	50	67
07312326(3-D22)SCREENING-F_777	1	3	ttc	7	372	392
09233717(843-D4)SCREENING-F_941	1	3	ttc	9	859	885
07252529(355-D6)SCREENING-F_880	1	3	ttc	7	129	149
07223840(367-A2)SCREENING-F_932	1	3	ttc	6	43	60
08044503(25-D22)SCREENING-F_927	1	3	ttg	6	217	234
07204861(310-C4)SCREENING-F_722	1	3	ttg	6	542	559
08062215(31-L11)SCREENING-F_933	1	3	ttg	6	217	234
08043042(22-M8)SCREENING-F_934	1	3	ttg	6	130	147
09184041(726-H9)SCREENING-F_932	1	3	ttg	11	124	156
09204493(779-H7)Screening-F_788	1	3	ttg	6	547	564
09103311(64-L9)Screening-F_757	1	4	aaac	5	532	551
09265056(911-A12)Screening-F_931	1	4	aaac	5	477	496
09264089(901-H12)Screening-F_748	1	4	aaac	5	477	496
09254343(890-F1)Screening-F_731	1	4	aaac	5	476	495
09183531(721-F5)SCREENING-F_325	1	4	aaac	5	57	76
07223914(367-G12)SCREENING-F_775	1	4	aaac	5	597	616
09103312(64-J9)Screening-F_757	1	4	aaac	5	532	551
08043949(24-H1)SCREENING-F_935	1	4	aaac	5	474	493
09162608(682-E5)SCREENING-F_708	1	4	aaac	5	475	494
08123690(59-M18)SCREENING-F_685	1	4	aaac	5	477	496
08074697(40-H9)SCREENING-F_328	1	4	aaac	5	144	163
08074308(39-B8)SCREENING-F_906	1	4	aaat	5	822	841
09124740(75-J2)Screening-F_504	1	4	aaat	5	413	432
08113910(54-N9)SCREENING-F_932	1	4	aaat	5	27	46
09204635(780-B12)Screening-F_932	2	4	aaat	5	173	192
09103694(65-N9)Screening-F_835	1	4	aaat	6	255	278
08084042(44-E24)SCREENING-F_895	1	4	aaat	5	231	250
08074041(38-H23)SCREENING-F_875	1	4	aaat	5	365	384
09113769(70-P6)Screening-F_932	1	4	aaat	5	231	250
07242579(376-B10)SCREENING-F_876	1	4	aaat	5	14	33
07222375(344-B11)SCREENING-F_933	1	4	aaat	5	159	178
09195638(760-C5)SCREENINIG-F_930	1	4	aaat	5	231	250
09214417(797-H9)Screening-F_936	1	4	aata	5	463	482
09214027(793-F8)Screening-F_935	1	4	aata	5	459	478
09161955(675-B7)SCREENING-F_932	1	4	aata	5	463	482
09213528(788-A5)Screening-F_928	1	4	aata	5	459	478
08052018(28-C12)SCREENING-F_934	1	4	aata	5	460	479
09123258(71-N9)Screening-F_729	1	4	acat	9	128	163
08124121(60-O24)SCREENING-F_842	1	4	acat	5	614	633
08053004(30-P16)SCREENING-F_931	1	4	acat	7	862	889
07214996(397-E10)SCREENING-F_519	1	4	agat	6	371	394
07242358(374-G7)SCREENING-F_787	1	4	agcc	5	41	60
08024100(15-I13)SCREENING-F_774	1	4	agcc	5	38	57
09134074(78-N15)Screening-F_788	1	4	agcc	5	10	29
09253981(886-H4)Screening-F_781	1	4	atac	5	263	282
09265336(914-A11)Screening-F_938	1	4	atac	5	5	24
09194959(753-B4)SCREENINIG-F_786	1	4	atag	7	546	573
08044466(25-N18)SCREENING-F_854	1	4	atgt	6	744	767
09123822(73-E7)Screening-F_941	1	4	atgt	6	743	766
07301732(1-M1)SCREENING-F_1161	1	4	atgt	15	275	334
07242604(377-A1)SCREENING-F_877	1	4	atgt	16	265	328
09133523(77-K18)Screening-F_913	1	4	atta	6	836	859
08124131(60-L1)SCREENING-F_934	1	4	attc	5	17	36
08073086(36-M24)SCREENING-F_576	1	4	attg	8	336	367
08123268(58-I13)SCREENING-F_593	1	4	attg	8	351	382
09232962(835-G6)SCREENING-F_565	1	4	attt	5	420	439
09102433(62-G19)Screening-F_933	1	4	caaa	5	164	183
08094176(49-A3)SCREENING-F_933	1	4	caaa	5	116	135
09194043(743-F10)SCREENINIG-F_936	1	4	cata	5	761	780
09223488(816-A4)Screening-F_934	1	4	cata	5	718	737
09204028(774-A8)Screening-F_934	1	4	cata	5	761	780
07222867(350-F1)SCREENING-F_782	1	4	ccat	5	384	403
09223553(817-H1)Screening-F_773	1	4	ctca	6	20	43
09193755(740-F10)SCREENINIG-F_931	1	4	cttt	5	522	541
07222411(345-F4)SCREENING-F_929	1	4	gaaa	6	1	24
09203332(767-A5)Screening-F_935	1	4	gaat	5	137	156
09102823(63-K20)Screening-F_929	1	4	ggaa	6	35	58
09103034(63-F22)Screening-F_932	1	4	ggaa	6	3	26
09134429(79-H11)Screening-F_915	1	4	taat	5	582	601
07252423(354-F5)SCREENING-F_881	1	4	tagc	7	198	225
09264539(906-F8)Screening-F_931	1	4	tatg	5	326	345
08094835(50-L14)SCREENING-F_929	1	4	tatg	14	461	516
09245177(868-H12)Screening-F_930	1	4	tatg	9	782	817
09233419(840-F3)SCREENING-F_941	1	4	tatg	7	591	618
09245251(869-F9)Screening-F_936	1	4	tctt	6	459	482
09172263(701-B11)SCREENING-F_917	1	4	tgat	5	695	714
09123822(73-E7)Screening-F_941	2	4	tgca	5	772	791
09222886(810-C1)Screening-F_933	1	4	ttat	5	287	306
09203426(768-C5)Screening-F_931	1	4	ttat	5	712	731
07214565(337-D4)SCREENING-F_525	1	4	ttat	5	457	476
08024333(15-H18)SCREENING-F_818	1	4	ttcc	5	82	101
07243796(389-A6)SCREENING-F_672	1	4	ttcc	5	43	62
09195516(759-E2)SCREENINIG-F_781	1	4	ttcc	5	71	90
08063303(34-L3)SCREENING-F_745	1	4	ttcc	5	82	101
07215113(399-H1)SCREENING-F_746	1	4	ttcc	5	78	97
09233016(835-A12)SCREENING-F_938	1	4	ttct	5	23	42
08094141(48-H23)SCREENING-F_930	1	4	ttct	5	639	658
08062660(32-B18)SCREENING-F_839	1	4	ttct	5	619	638
09113852(70-J16)Screening-F_867	1	4	ttct	5	639	658
09112143(66-C18)Screening-F_924	1	4	ttgc	6	27	50
09264918(910-C7)Screening-F_931	1	4	ttgc	5	47	66
07222609(347-H5)SCREENING-F_671	1	4	ttta	5	7	26
08112734(51-N6)SCREENING-F_932	1	4	ttta	5	167	186
09222917(810-D5)Screening-F_935	1	4	ttta	5	834	853
08113208(52-J17)SCREENING-F_926	1	4	ttta	5	43	62
09134175(79-C3)Screening-F_931	1	4	ttta	6	36	59
08112718(51-N4)SCREENING-F_933	1	4	ttta	5	167	186
09253817(884-D7)Screening-F_539	1	4	ttta	5	467	486
09182993(715-H10)SCREENING-F_990	1	4	ttta	5	810	829
08113721(54-G9)SCREENING-F_853	1	4	ttta	5	9	28
07242297(373-D11)SCREENING-F_673	1	4	ttta	5	9	28
07214930(397-G2)SCREENING-F_939	1	4	ttta	6	223	246
09214880(802-A6)Screening-F_523	1	4	ttta	5	409	428
08062229(31-P13)SCREENING-F_930	1	4	ttta	5	834	853
09172012(699-E4)SCREENING-F_923	1	4	tttc	5	101	120
09172050(699-G9)SCREENING-F_930	1	4	tttc	5	101	120
09194398(747-C6)SCREENINIG-F_924	1	4	tttc	5	101	120
07205183(313-A8)SCREENING-F_763	1	4	tttc	6	13	36
	1212
